# Supplementary material for: Fluorescent Nanoparticles Synthesized from DNA, RNA, and Nucleotides
Source: Nanomaterials (Basel). 2021 Aug 31;11(9):2265. doi: 10.3390/nano11092265 (PMC8471148; doi:10.3390/nano11092265)
Supplement: Supplementary file 1 [file nanomaterials-11-02265-s001.zip]

Archive with 1 entries (1 files):
- nanomaterials-1315948-supplementary.pdf
